# Supplementary material for: Optimization of Ultrasound-Assisted Extraction of Glucosinolates from Upcycled Cauliflower Using Response Surface Methodology
Source: Molecules. 2025 May 26;30(11):2326. doi: 10.3390/molecules30112326 (PMC12156931; doi:10.3390/molecules30112326)
Supplement: Supplementary file 1 [file molecules-30-02326-s001.zip]

Archive with 1 entries (1 files):
- molecules-3649856-supplementary.pdf
